# Supplementary material for: Causal role of immune cells in uveitis: a Mendelian randomization study
Source: Front Med (Lausanne). 2024 Jul 31;11:1445775. doi: 10.3389/fmed.2024.1445775 (PMC11322614; doi:10.3389/fmed.2024.1445775)
Supplement: Supplementary file 1 [file Data_Sheet_1.CSV]

id.exposure	id.outcome	outcome	exposure	method	nsnp	b	se	pval	lo_ci	up_ci	or	or_lci95	or_uci95
UNTAG9	5DOINh	Uveitis	CD3 on CD45RA- CD4+	MR Egger	28	0.0746827511400696	0.0413739574150952	0.0826588821459092	-0.00641020539351689	0.155775707673656	1.07754224760371	0.993610296143332	1.16856407373959
UNTAG9	5DOINh	Uveitis	CD3 on CD45RA- CD4+	Weighted median	28	0.0917457947491392	0.0394947813225376	0.0201799444458313	0.0143360233569655	0.169155566141313	1.0960861558069	1.01443927696516	1.18430436225392
UNTAG9	5DOINh	Uveitis	CD3 on CD45RA- CD4+	Inverse variance weighted	28	0.0832901646167524	0.0276751286093893	0.00261620031925315	0.0290469125423493	0.137533416691155	1.08685713028109	1.0294728885328	1.14744004898116
UNTAG9	5DOINh	Uveitis	CD3 on CD45RA- CD4+	Simple mode	28	0.111778979201755	0.0620783839657623	0.0829462461296758	-0.00989465337113864	0.233452611774649	1.11826567335751	0.990154137655494	1.26295297737252
UNTAG9	5DOINh	Uveitis	CD3 on CD45RA- CD4+	Weighted mode	28	0.0977057322551476	0.0343330196973805	0.00835488176479969	0.0304130136482817	0.164998450862013	1.1026382664871	1.03088021363968	1.17939129167012
