# Supplementary material for: Causal role of immune cells in uveitis: a Mendelian randomization study
Source: Front Med (Lausanne). 2024 Jul 31;11:1445775. doi: 10.3389/fmed.2024.1445775 (PMC11322614; doi:10.3389/fmed.2024.1445775)
Supplement: Supplementary file 2 [file Data_Sheet_2.CSV]

id.exposure	id.outcome	outcome	exposure	method	nsnp	b	se	pval	lo_ci	up_ci	or	or_lci95	or_uci95
QgPBRv	jh8Hjy	Uveitis	CD3 on CM CD4+	MR Egger	25	0.0864003785338839	0.0358455343789892	0.0243315813219022	0.0161431311510651	0.156657625916703	1.09024275072633	1.01627413548344	1.16959510629077
QgPBRv	jh8Hjy	Uveitis	CD3 on CM CD4+	Weighted median	25	0.0849333668673332	0.0339610243565711	0.0123875669143179	0.0183697591284539	0.151496974606213	1.08864452448654	1.01853952105569	1.16357478153244
QgPBRv	jh8Hjy	Uveitis	CD3 on CM CD4+	Inverse variance weighted	25	0.0820949837473501	0.0252529838409531	0.00115039374909164	0.032599135419082	0.131590832075618	1.08555891538655	1.0331363084683	1.14064150985298
QgPBRv	jh8Hjy	Uveitis	CD3 on CM CD4+	Simple mode	25	0.0974465371583314	0.0575096106431916	0.103121280632968	-0.0152722997023242	0.210165374018987	1.10235250509044	0.984843730433448	1.23388209512625
QgPBRv	jh8Hjy	Uveitis	CD3 on CM CD4+	Weighted mode	25	0.0874401472598688	0.0303456920361881	0.00820972813023497	0.0279625908689401	0.146917703650798	1.09137694058766	1.02835721375207	1.15825863865009
