# Supplementary material for: Causal role of immune cells in uveitis: a Mendelian randomization study
Source: Front Med (Lausanne). 2024 Jul 31;11:1445775. doi: 10.3389/fmed.2024.1445775 (PMC11322614; doi:10.3389/fmed.2024.1445775)
Supplement: Supplementary file 3 [file Data_Sheet_3.CSV]

id.exposure	id.outcome	outcome	exposure	method	nsnp	b	se	pval	lo_ci	up_ci	or	or_lci95	or_uci95
GGPXQ5	quRowe	Uveitis	HLA DR on CD14- CD16+ monocyte	MR Egger	17	-0.436404990121202	0.145607038368156	0.00902510118145324	-0.721794785322788	-0.151015194919616	0.646355905165233	0.48587942366274	0.859834633441805
GGPXQ5	quRowe	Uveitis	HLA DR on CD14- CD16+ monocyte	Weighted median	17	-0.120041371625284	0.0728122030165711	0.0992206734244115	-0.262753289537764	0.022670546287195	0.886883744136214	0.768931577377053	1.02292947611302
GGPXQ5	quRowe	Uveitis	HLA DR on CD14- CD16+ monocyte	Inverse variance weighted	17	-0.307739451293623	0.0743670245903433	3.5016775198487e-05	-0.453498819490696	-0.16198008309655	0.735106824191733	0.635401104107598	0.850458142864272
GGPXQ5	quRowe	Uveitis	HLA DR on CD14- CD16+ monocyte	Simple mode	17	-0.148819588714771	0.118798943654143	0.228314805151504	-0.381665518276892	0.0840263408473501	0.86172456571241	0.682723373509155	1.08765754325282
GGPXQ5	quRowe	Uveitis	HLA DR on CD14- CD16+ monocyte	Weighted mode	17	-0.143253732533054	0.0842293599906893	0.108339312034512	-0.308343278114805	0.0218358130486975	0.866534173088593	0.734663080960368	1.02207595915772
