# Supplementary material for: Causal role of immune cells in uveitis: a Mendelian randomization study
Source: Front Med (Lausanne). 2024 Jul 31;11:1445775. doi: 10.3389/fmed.2024.1445775 (PMC11322614; doi:10.3389/fmed.2024.1445775)
Supplement: Supplementary file 4 [file Data_Sheet_4.CSV]

id.exposure	id.outcome	outcome	exposure	method	nsnp	b	se	pval	lo_ci	up_ci	or	or_lci95	or_uci95
dojC1K	Eh1b0q	Uveitis	HLA DR+ NK %NK	MR Egger	24	-0.141825594220202	0.0550867737926657	0.0172904401719358	-0.249795670853827	-0.0338555175865769	0.867772587843869	0.778959931029178	0.9667111673104
dojC1K	Eh1b0q	Uveitis	HLA DR+ NK %NK	Weighted median	24	-0.103591259149275	0.0485451528682532	0.0328496900200305	-0.198739758771051	-0.00844275952749872	0.901593740309668	0.819763201758971	0.991592780477818
dojC1K	Eh1b0q	Uveitis	HLA DR+ NK %NK	Inverse variance weighted	24	-0.094658629449146	0.0338006478038736	0.00510239037461425	-0.160907899144738	-0.0284093597535537	0.909683420600198	0.85137047944566	0.971990391602127
dojC1K	Eh1b0q	Uveitis	HLA DR+ NK %NK	Simple mode	24	-0.0179359080062391	0.0915654640733061	0.846423850641795	-0.197404217589919	0.161532401577441	0.982223983034354	0.82085876069289	1.17531053945689
dojC1K	Eh1b0q	Uveitis	HLA DR+ NK %NK	Weighted mode	24	-0.127074727654831	0.0526985452144052	0.0242787811286324	-0.230363876275065	-0.0237855790345965	0.880667859894319	0.794244543169748	0.976495068326936
