# Supplementary material for: Causal role of immune cells in uveitis: a Mendelian randomization study
Source: Front Med (Lausanne). 2024 Jul 31;11:1445775. doi: 10.3389/fmed.2024.1445775 (PMC11322614; doi:10.3389/fmed.2024.1445775)
Supplement: Supplementary file 5 [file Data_Sheet_5.CSV]

id.exposure	id.outcome	outcome	exposure	method	nsnp	b	se	pval	lo_ci	up_ci	or	or_lci95	or_uci95
ebi-a-GCST90018938	ebi-a-GCST90001649	HLA DR+ NK %NK	Uveitis	MR Egger	8	-0.056614128	0.030180675	0.109786307	-0.11576825	0.002539994	0.944958632	0.890681615	1.002543222
ebi-a-GCST90018938	ebi-a-GCST90001649	HLA DR+ NK %NK	Uveitis	Weighted median	8	-0.066556866	0.02357587	0.004756282	-0.112765571	-0.02034816	0.93560971	0.893360065	0.979857466
ebi-a-GCST90018938	ebi-a-GCST90001649	HLA DR+ NK %NK	Uveitis	Inverse variance weighted	8	-0.064225059	0.021737173	0.003130556	-0.106829917	-0.0216202	0.937793917	0.89867851	0.978611841
ebi-a-GCST90018938	ebi-a-GCST90001649	HLA DR+ NK %NK	Uveitis	Simple mode	8	-0.068400002	0.0481966	0.198802975	-0.162865337	0.026065334	0.933886842	0.849705604	1.026408006
ebi-a-GCST90018938	ebi-a-GCST90001649	HLA DR+ NK %NK	Uveitis	Weighted mode	8	-0.063048649	0.0216695	0.022674849	-0.105520869	-0.02057643	0.938897796	0.899855694	0.97963382
