# Supplementary material for: Causal role of immune cells in uveitis: a Mendelian randomization study
Source: Front Med (Lausanne). 2024 Jul 31;11:1445775. doi: 10.3389/fmed.2024.1445775 (PMC11322614; doi:10.3389/fmed.2024.1445775)
Supplement: Supplementary file 6 [file Data_Sheet_6.CSV]

id.exposure	id.outcome	outcome	exposure	method	nsnp	b	se	pval	lo_ci	up_ci	or	or_lci95	or_uci95
ebi-a-GCST90018938	ebi-a-GCST90001984	HLA DR on CD14- CD16+ monocyte	Uveitis	MR Egger	8	-0.133354682	0.027217563	0.002712033	-0.186701105	-0.080008258	0.875154636	0.82969169	0.923108723
ebi-a-GCST90018938	ebi-a-GCST90001984	HLA DR on CD14- CD16+ monocyte	Uveitis	Weighted median	8	-0.091419748	0.020925382	1.25E-05	-0.132433495	-0.050406	0.912634554	0.875961188	0.950843304
ebi-a-GCST90018938	ebi-a-GCST90001984	HLA DR on CD14- CD16+ monocyte	Uveitis	Inverse variance weighted	8	-0.07888573	0.025895534	0.002316716	-0.129640976	-0.028130484	0.92414552	0.878410745	0.972261494
ebi-a-GCST90018938	ebi-a-GCST90001984	HLA DR on CD14- CD16+ monocyte	Uveitis	Simple mode	8	-0.020648775	0.087948661	0.821097682	-0.193028151	0.1517306	0.979562951	0.824458764	1.163846654
ebi-a-GCST90018938	ebi-a-GCST90001984	HLA DR on CD14- CD16+ monocyte	Uveitis	Weighted mode	8	-0.093263492	0.022383286	0.004206651	-0.137134731	-0.049392252	0.91095344	0.871852752	0.951807708
